# Supplementary material for: Balancing selection and high genetic diversity of Plasmodium vivax circumsporozoite central region in parasites from Brazilian Amazon and Rio de Janeiro Atlantic Forest
Source: PLoS One. 2020 Nov 9;15(11):e0241426. doi: 10.1371/journal.pone.0241426 (PMC7652573; doi:10.1371/journal.pone.0241426)
Supplement: S3 Table — (XLSX) [file pone.0241426.s003.xlsx]

## Sheet: Distribution of nonapeptide new
Isolates	State/Country	Central Region
		1	2	3	4	5	6	7	8	9	10	11	12	13	14	15	16	17	18	19	20	21	22
PVX_119355 Sal-I Reference gene	El Salvador	1	1	1	1	2	1	1	1	1	2	2	1	2	1	2	1	2	2	3	3
CSP1_Brazil-BA	Pará	1	1	1	1	2	1	1	1	1	1	1	1	1	1	1	2	2	1	6	10
CSP2_Brazil-BA	Pará	1	1	1	1	2	1	1	1	2	2	1	1	1	1	4	1	2	2	2	10
CSP3_Brazil-BA	Pará	1	1	1	1	2	1	1	1	2	2	2	1	1	1	1	1	2	2	2	10
CSP4_Brazil-BA	Pará	1	1	1	1	2	1	1	2	1	2	2	1	1	1	1	1	2	2	2	10
CSP5_Brazil-BA	Pará	1	1	1	1	2	1	1	1	2	2	2	2	1	1	1	2	2	2	2	10
CSP6_Brazil-BA	Pará	1	1	1	1	2	1	1	1	2	2	1	2	1	2	1	2	2	2	2	10
CSP7_Brazil-BA	Pará	1	1	1	1	2	1	1	1	1	1	2	1	1	1	1	1	1	1	1	10
CSP8_Brazil-BA	Pará	1	1	1	1	2	1	1	1	1	1	2	1	1	1	1	1	1	2	1	10
CSP9_Brazil-BA	Pará	1	1	1	1	2	1	1	1	1	1	2	1	1	1	1	1	1	1	2	10
CSP10_Brazil-BA	Pará	1	1	1	1	2	1	1	1	2	2	2	1	1	1	4	1	1	1	1	10
CSP11_Brazil-BA	Pará	1	1	1	1	2	1	1	2	1	1	2	1	1	1	1	1	1	1	2	10
CSP12_Brazil-BA	Pará	1	1	1	1	2	1	1	1	1	1	2	2	1	1	2	1	2	1	2	10
CSP13_Brazil-BA	Pará	1	1	1	1	2	1	1	1	1	1	2	1	1	1	1	1	2	2	1	10
CSP14_Brazil-BA	Pará	1	1	1	1	2	1	1	1	1	1	2	1	1	1	1	1	1	1	1	10
CSP15_Brazil-BA	Pará	1	1	1	1	2	1	1	1	2	2	1	2	1	2	1	2	2	2	2	10
CSP16_Brazil-BA	Pará	1	1	1	1	2	1	1	1	2	2	1	1	2	2	2	2	2	2	2	10
CSP18_Brazil-BA	Pará	1	1	1	1	2	1	1	1	1	1	2	1	1	1	1	1	1	1	2	10
CSP19_Brazil-BA	Pará	1	1	1	1	2	1	1	1	1	2	1	2	1	1	1	2	2	2	2	10
CSP20_Brazil-BA	Pará	1	1	1	1	2	1	1	1	1	1	1	1	1	1	1	1	2	2	2	10
CSP21_Brazil-BA	Pará	1	1	1	1	2	1	1	1	1	1	1	1	1	1	1	1	1	1	2	10
CSP22_Brazil-BA	Pará	1	1	1	1	2	1	1	1	1	1	1	1	1	1	1	1	1	1	2	10
CSP23_Brazil-BA	Pará	1	1	1	1	2	1	1	1	1	1	1	1	1	1	1	1	1	1	2	10
CSP24_Brazil-BA	Pará	1	1	1	1	2	1	1	1	2	2	1	2	1	2	1	2	2	2	2	10
CSP25_Brazil-BA	Pará	1	1	1	1	2	1	1	1	1	1	1	1	1	1	1	1	1	1	1	10
CSP26_Brazil-BA	Pará	1	1	1	1	2	1	1	1	1	1	1	1	1	1	1	1	1	1	1	10
CSP27_Brazil-BA	Pará	1	1	1	1	2	1	1	1	1	1	2	1	1	1	1	1	1	1	1	10
CSP28_Brazil-BA	Pará	1	1	1	1	2	1	1	1	1	1	1	1	1	1	2	1	2	2	3	10
CSP29_Brazil-BA	Pará	1	1	1	1	2	1	1	1	2	2	1	2	1	2	1	2	2	2	2	10
CSP30_Brazil-BA	Pará	1	1	1	1	2	1	1	1	1	1	1	1	1	1	1	1	2	2	6	10
CSP31_Brazil-BA	Pará	1	1	1	1	2	1	1	1	1	1	1	1	2	1	4	1	1	1	9	10
CSP32_Brazil-BA	Pará	1	1	1	1	2	1	1	1	2	1	1	1	2	1	1	1	1	1	1	10
CSP33_Brazil-BA	Pará	1	1	1	1	2	1	1	1	1	1	1	1	1	1	1	1	1	1	1	10
CSP34_Brazil-BA	Pará	1	1	1	1	2	1	1	1	1	1	1	1	1	1	1	1	1	1	2	10
CSP35_Brazil-BA	Pará	1	1	1	1	2	1	1	1	1	1	1	1	1	1	1	1	2	2	2	10
CSP36_Brazil-BA	Pará	1	1	1	1	2	1	1	2	1	1	2	1	1	1	1	1	1	1	1	10
CSP37_Brazil-BA	Pará	1	1	1	1	2	1	1	1	1	1	1	1	1	1	1	1	2	1	2	10
CSP38_Brazil-BA	Pará	1	1	1	1	2	1	1	2	2	1	2	1	1	1	1	1	1	1	2	10
CSP40_Brazil-BA	Pará	1	1	1	1	2	1	1	1	1	1	2	2	1	1	2	1	1	2	2	10
CSP41_Brazil-BA	Pará	1	1	1	1	2	1	1	1	1	1	1	1	1	1	1	1	1	1	3	10
CSP42_Brazil-BA	Pará	1	1	1	1	2	1	1	1	2	1	1	1	2	2	4	2	1	1	7	10
CSP43_Brazil-BA	Pará	1	1	1	1	2	1	1	2	1	1	1	1	1	1	1	2	1	1	1	10
CSP44_Brazil-BA	Pará	1	1	1	1	2	1	1	1	1	1	1	1	1	1	1	1	2	2	2	10
CSP45_Brazil-BA	Pará	1	1	1	1	2	1	1	1	1	1	1	1	1	1	1	1	1	1	2	10
CSP47_Brazil-BA	Pará	1	1	1	1	2	1	1	2	2	2	1	2	1	1	4	1	2	1	6	10
CSP48_Brazil-BA	Pará	1	1	1	1	2	1	1	1	1	1	1	2	2	1	2	1	2	1	2	10
CSP49_Brazil-BA	Pará	1	1	1	1	2	1	1	1	2	1	1	2	1	1	1	1	2	2	2	10
CSP50_Brazil-BA	Pará	1	1	1	1	2	1	1	1	2	2	1	2	1	2	1	1	2	2	8	10
CSP52_Brazil-BA	Rondônia	1	1	1	1	2	1	1	1	2	2	1	2	1	2	1	2	2	2	2	10
CSP53_Brazil-BA	Rondônia	1	1	1	1	2	1	1	1	1	1	1	1	1	1	1	1	2	1
CSP54_Brazil-BA	Acre	1	1	1	1	2	1	1	1	2	2	1	2	1	2	1	2	2	2	2	10
CSP55_Brazil-BA	Rondônia	1	1	1	1	2	1	1	1	2	2	2	1	2	1	2	1	2	2	2	10
CSP56_Brazil-BA	Rondônia	1	1	1	1	2	1	1	1	1	1	1	1	1	1	1	1	1	1	1	10
CSP57_Brazil-AF	Rio de Janeiro	1	1	1	1	2	1	1	1	2	2	2	2	1	1	2	1	2	2	6	10
CSP58_Brazil-BA	Rondônia	1	1	1	1	2	1	1	1	2	2	1	2	1	2	1	2	2	2	2	10
CSP59_Brazil-BA	Amazonas	1	1	1	1	2	1	1	1	1	2	2	1	2	1	2	1	2	2	2	12
CSP60_Brazil-BA	Rondônia	1	1	1	1	2	1	1	1	2	2	2	2	1	2	1	2	2	2	2	10
CSP61_Brazil-BA	Rondônia	1	1	1	1	2	1	1	1	1	1	2	1	1	1	1	1	1	1	1	10
CSP62_Brazil-BA	Acre	1	1	1	1	2	1	1	1	1	2	2	1	2	1	2	2	2	2	3	3
CSP63_Brazil-BA	Amazonas	1	1	1	1	2	1	1	1	1	1	1	1	1	1	1	1	1	2
CSP64_Brazil-AF	Rio de Janeiro	1	1	1	1	2	1	1	1	1	2	2	2	2	1	2	1	2	2	2	2
CSP65_Brazil-BA	Amapá	1	1	1	1	2	1	1	1	1	2	2	1	2	1	1	1	2	2	2	3
CSP66_Brazil-BA	Pará	1	1	1	1	2	1	1	1	1	2	2	1	2	1	2	1	2	2	2	3
CSP67_Brazil-AF	Rio de Janeiro	1	1	1	1	2	1	1	1	1	2	1	1	2	1	1	1	1	1	1	10
CSP69_Brazil-BA	Rondônia	1	1	1	1	2	1	1	1	2	1	1	2	1	2	1	1	2	2	2	10
CSP70_Brazil-BA	Amapá	1	1	1	1	2	1	1	1	2	2	1	1	1	1	1	1	1	1	2	10
CSP71_Brazil-BA	Amapá	1	1	1	1	2	1	1	1	1	1	2	1	1	1	1	1	1	1	2	10
CSP72_Brazil-BA	Rondônia	1	1	1	1	2	1	1	2	2	2	1	1	1	1	1	1	1	2	2	10
CSP74_Brazil-BA	Amapá	1	1	1	1	2	1	1	1	1	2	2	1	1	1	1	1	1	2	2	10
CSP75_Brazil-BA	Acre	1	1	1	1	2	1	1	1	1	2	2	1	2	1	2	1	2	2	2	3
CSP76_Brazil-BA	Pará	1	1	1	1	2	1	1	1	1	2	2	1	1	1	1	1	2	2	1	10
CSP77_Angola	Angola	1	1	1	1	2	1	1	1	1	2	2	2	2	2	2	1	2	2	2	2
CSP80_Brazil-BA	Amazonas	1	1	1	1	2	1	1	1	2	1	1	1	1	1	1	1	1	1	1	10
CSP81_Brazil-AF	Rio de Janeiro	1	1	1	1	2	1	1	1	1	2	2	2	2	2	2	2	2	2	2	10
CSP82_Brazil-BA	Roraima	1	1	1	1	2	1	1	1	1	2	2	1	1	1	1	1	2	1	2	10
CSP84_Brazil-BA	Rondônia	1	1	1	1	2	1	1	2	2	2	2	1	1	2	1	2	2	2	2	10
CSP86_Brazil-AF	Rio de Janeiro	1	1	1	1	2	1	1	1	2	1	1	2	1	2	5	1	2	1	8	10
CSP87_Brazil-BA	Acre	1	1	1	1	2	1	1	1	1	2	2	1	1	2	1	2	2	2	3	3
CSP88_Brazil-BA	Amazonas	1	1	1	1	2	1	1	1	1	2	2	1	1	1	1	1	1	1	1	3
CSP89_Brazil-BA	Rondônia	1	1	1	1	2	1	1	1	2	2	1	2	1	2	1	2	2	1	2	10
CSP90_Brazil-BA	Amazonas	1	1	1	1	2	1	1	1	1	2	2	1	1	2	1	1	2	2	2	10
CSP91_Brazil-BA	Amazonas	1	1	1	1	2	1	1	1	1	2	2	1	2	1	1	1	2	2	2	10
CSP92_Brazil-BA	Acre	1	1	1	1	2	1	1	2	2	1	1	1	2	2	2	2	2	2	2	3
CSP93_Brazil-BA	Pará	1	1	1	1	2	1	1	1	1	1	1	1	1	1	1	1	1	1
CSP94_Angola	Angola	1	1	1	1	2	1	1	1	1	1	1	1	1	1	1	1	1	1	1	10
CSP95_Brazil-BA	Amazonas	1	1	1	1	2	1	1	1	1	2	2	1	2	1	2	1	2	2	2	2
CSP96_Brazil-AF	Rio de Janeiro	1	1	1	1	2	1	1	2	2	1	1	1	1	1	2	2	2	2	2	2
CSP97_Brazil-BA	Rondônia	1	1	1	1	2	1	1	1	1	1	1	1	1	2	2	1	2	2	7	10
CSP98_Brazil-BA	Amapá	1	1	1	1	2	1	1	1	2	2	1	2	1	2	1	2	2	2	2	10
CSP100_Brazil-AF	Rio de Janeiro	1	1	1	1	2	1	1	1	2	2	1	1	2	2	2	2	2	2	2	2	10
CSP101_Brazil-BA	Acre	1	1	1	1	2	1	1	1	2	2	1	2	1	2	1	2	1	2	2	10
CSP102_Brazil-AF	Rio de Janeiro	1	1	1	1	2	1	1	1	2	2	1	1	2	2	2	2	1	2	2	2
CSP103_Brazil-AF	Rio de Janeiro	1	1	1	1	2	1	1	1	2	2	2	1	2	2	2	2	2	2	2	2
CSP104_Brazil-AF	Rio de Janeiro	1	1	1	1	2	1	1	2	2	1	1	1	2	2	2	1	2	2	2	3
CSP105_Brazil-BA	Amazonas	1	1	1	1	2	1	1	1	1	2	2	1	2	1	2	1	2	2	2	3
CSP106_Brazil-BA	Amazonas	1	1	1	1	2	1	1	1	1	1	1	1	1	1	1	1	2	2
CSP107_Brazil-BA	Amazonas	1	1	1	1	2	1	1	1	1	2	2	1	1	1	2	2	2	2	7	2
CSP108_Brazil-BA	Amazonas	1	1	1	1	2	1	1	1	1	1	1	1	1	1	1	1	1	1	2	3
CSP109_Brazil-BA	Amazonas	1	1	1	1	2	1	1	2	2	1	2	1	2	2	2	2	2	2	2	2	2	10
CSP110_Brazil-BA	Amazonas	1	1	1	1	2	1	1	1	1	2	2	1	1	1	1	1	1	2	2	2
CSP113_Suriname	Suriname	1	1	1	1	2	1	1	1	1	1	1	1	1	1	1	1	1	1
CSP115_Brazil-BA	Acre	1	1	1	1	2	1	1	1	2	1	1	2	1	1	1	2	2	2	2	3
CSP116_Brazil-BA	Amapá	1	1	1	1	2	1	1	1	1	2	2	1	2	1	2	1	2	2	3	3
CSP117_French_Guyana	French Guyana	1	1	1	1	2	1	1	1	1	2	2	2	1	2	1	2	1	1	1	13
CSP118_Brazil-BA	Pará	1	1	1	1	2	1	1	1	1	1	1	1	1	1	1	1	1	1	1	10
CSP119_Angola	Angola	1	1	1	1	2	1	1	1	2	1	2	2	2	2	5	1	2	2	9	3
CSP120_Brazil-BA	Amazonas	1	1	1	1	2	1	1	1	2	2	1	2	1	2	1	2	2	2	2	10
CSP121_Brazil-BA	Acre	1	1	1	1	2	1	1	1	2	2	1	2	1	2	1	2	2	2	2	10
CSP122_Brazil-BA	Roraima	1	1	1	1	2	1	1	1	2	2	1	2	1	2	1	2	2	2	2	10
CSP123_Brazil-BA	Amazonas	1	1	1	1	2	1	1	1	1	2	2	1	2	1	1	1	2	2	2	2
CSP124_Brazil-BA	Amazonas	1	1	1	1	2	1	1	1	1	2	2	1	1	2	2	1	2	2	1	12
CSP125_Brazil-BA	Amazonas	1	1	1	1	2	1	1	1	1	1	1	1	1	1	1	1	2	2	7
CSP126_Brazil-BA	Amazonas	1	1	1	1	2	1	1	1	1	1	1	1	1	1	1	2	2	2	2	11
CSP127_Brazil-BA	Amazonas	1	1	1	1	2	1	1	1	1	2	2	1	2	1	2	1	2	2	2	12	10
CSP128_Brazil-BA	Amazonas	1	1	1	1	2	1	1	1	1	2	2	1	2	1	2	1	2	2	3	3	3
CSP129_Haiti	Haiti	1	1	1	1	2	1	1	1	2	2	1	2	2	2	2	1	2	2	2	3
CSP130_Brazil-AF	Rio de Janeiro	1	1	1	1	2	1	1	1	1	1	2	2	2	2	2	2	2	2	2	10
CSP132_Brazil-AF	Rio de Janeiro	1	1	1	1	2	1	1	2	2	1	1	1	2	2	2	2	2	2	2	2	2	10
CSP133_Brazil-BA	Amapá	1	1	1	1	2	1	1	1	1	2	2	1	2	1	2	1	2	2	3	3	3
CSP134_Brazil-AF	Rio de Janeiro	1	1	1	1	2	1	1	1	1	1	2	1	2	1	1	1	2	2	8	3
CSP135_Brazil-BA	Amazonas	1	1	1	1	2	1	1	1	1	1	1	1	2	1	4	1	1	1	6	10
CSP136_Brazil-AF	Rio de Janeiro	1	1	1	1	2	1	1	2	2	1	1	1	2	2	2	2	2	2	2	2	2	10
CSP137_Brazil-AF	Rio de Janeiro	1	1	1	1	2	1	1	1	1	1	1	2	2	1	1	1	2	2	7	10
CSP138_Brazil-AF	Rio de Janeiro	1	1	1	1	2	1	1	2	2	1	1	1	2	2	2	2	2	2	2	2	2	10
CSP139_Brazil-AF	Rio de Janeiro	1	1	1	1	2	1	1	1	2	1	2	2	2	2	2	2	2	2	7	10
CSP140_Brazil-AF	Rio de Janeiro	1	1	1	1	2	1	1	2	2	1	1	1	2	2	2	2	2	2	2	2	2	10
CSP142_Brazil-BA	Acre	1	1	1	1	2	1	1	1	2	2	2	2	2	1	2	1	2	2	6	10
CSP143_Brazil-AF	Rio de Janeiro	1	1	1	1	2	1	1	2	2	1	1	1	2	2	2	2	2	2	2	2	2	10
CSP144_Brazil-AF	Rio de Janeiro	1	1	1	1	2	1	1	1	1	1	1	2	2	2	2	2	2	2	2	3	2	10
CSP145_Brazil-AF	Rio de Janeiro	1	1	1	1	2	1	1	2	2	1	1	1	2	2	2	2	2	2	2	2	2	10
CSP146_Brazil-AF	Rio de Janeiro	1	1	1	1	2	1	1	2	2	1	1	1	2	2	5	2	2	2	2	11	2	10
CSP147_Brazil-AF	Rio de Janeiro	1	1	1	1	2	1	1	2	2	1	1	1	2	2	5	2	2	2	2	2	2	10
CSP148_Brazil-AF	Rio de Janeiro	1	1	1	1	2	1	1	2	2	1	1	1	2	2	5	2	2	2	2	2	2	10
CSP149_Brazil-AF	Rio de Janeiro	1	1	1	1	2	1	1	2	1	1	1	1	2	2	2	2	2	2	3	3	2	10
CSP150_Brazil-AF	Rio de Janeiro	1	1	1	1	2	1	1	1	1	2	2	2	2	2	2	2	2	2	3	10
CSP151_Brazil-AF	Rio de Janeiro	1	1	1	1	2	1	1	2	2	1	1	1	2	2	2	2	2	2	2	3	2	10
CSP152_Brazil-AF	Rio de Janeiro	1	1	1	1	2	1	1	1	1	1	2	2	2	2	2	2	2	2	2	3
CSP153_Brazil-AF	Rio de Janeiro	1	1	1	1	2	1	1	1	2	1	1	1	2	2	2	2	2	2	2	3
CSP155_Brazil-AF	Rio de Janeiro	1	1	1	1	2	1	1	2	1	2	1	1	2	1	2	1	2	2	6	10
CSP156_Brazil-AF	Rio de Janeiro	1	1	1	1	2	1	1	1	1	1	2	1	2	2	2	2	2	2	2	10
CSP159_Brazil-AF	Rio de Janeiro	1	1	1	1	2	1	1	2	2	1	1	1	2	2	2	2	2	2	3	3	2	10
CSP160_Brazil-AF	Rio de Janeiro	1	1	1	1	2	1	1	1	2	1	1	1	2	2	2	2	2	2	2	11	2	10
CSP161_Brazil-AF	Rio de Janeiro	1	1	1	1	2	1	1	1	2	2	1	2	2	2	2	2	2	2	2	3	2	10
CSP162_Brazil-AF	Rio de Janeiro	1	1	1	1	2	1	1	2	2	1	1	2	2	2	2	1	2	2	2	2
CSP163_Brazil-BA	Amazonas	1	1	1	1	2	1	1	1	1	1	1	2	2	1	1	1	1	1
CSP165_Colombia	Colombia	1	1	1	1	2	1	1	1	1	2	2	2	2	1	2	1	2	2	2	2
CSP167_Brazil-BA	Amazonas	1	1	1	1	2	1	1	1	1	2	2	1	2	1	2	1	2	2	2	2	3
CSP168_Peru	Peru	1	1	1	1	2	1	1	1	1	2	2	1	2	1	1	1	2	2	2	3
CSP169_Venezuela	Venezuela	1	1	1	1	2	1	1	1	1	2	2	1	2	1	2	1	1	2
CSP170_Brazil-BA	Amazonas	1	1	1	1	2	1	1	1	1	2	2	2	2	1	2	1	2	2	2	3
CSP171_Brazil-AF	Rio de Janeiro	1	1	1	1	2	1	1	2	2	1	1	1	2	2	1	2	2	2	2	2	2	10
CSP172_Brazil-AF	Rio de Janeiro	1	1	1	1	2	1	1	1	1	2	2	1	2	1	2	1	2	2	2	2
CSP173_Brazil-AF	Rio de Janeiro	1	1	1	1	2	1	1	1	1	1	2	2	2	2	1	2	2	2	2	10
CSP174_Brazil-BA	Amazonas	1	1	1	1	2	1	1	1	1	2	2	1	2	1	2	1	2	2	2	2	3
CSP175_Brazil-AF	Rio de Janeiro	1	1	1	1	2	1	1	2	2	2	2	1	2	2	2	2	2	2	2	2	2	10
CSP176_Brazil-AF	Rio de Janeiro	1	1	1	1	2	1	1	2	2	2	2	1	2	2	2	2	2	2	3	3	2	10
CSP177_Brazil-AF	Rio de Janeiro	1	1	1	1	2	1	1	2	2	2	2	1	2	2	2	2	2	2	2	2	2	10
CSP179_Brazil-BA	Amazonas	1	1	1	1	2	1	1	1	2	2	1	2	1	2	1	2	2	2	2	10
CSP180_Brazil-AF	Rio de Janeiro	1	1	1	1	2	1	1	1	2	2	1	1	2	2	2	2	2	2	2	2	2	10
CSP181_Brazil-BA	Amazonas	1	1	1	1	2	1	1	1	2	2	1	2	1	2	1	2	2	2	2	10
CSP182_Brazil-BA	Amazonas	1	1	1	1	2	1	1	1	2	2	1	2	1	2	1	2	2	2	2	10
CSP183_Brazil-AF	Rio de Janeiro	1	1	1	1	2	1	1	2	2	1	1	1	2	2	2	2	2	2	2	2	2	10
CSP184_Brazil-AF	Rio de Janeiro	1	1	1	1	2	1	1	1	1	2	1	2	1	2	1	2	2	2	2	10
CSP185_Brazil-AF	Rio de Janeiro	1	1	1	1	2	1	1	2	2	1	1	1	2	2	2	2	2	2	2	2	2	10
CSP186_Brazil-BA	Amazonas	1	1	1	1	2	1	1	1	1	2	2	1	2	1	2	1	2	2	2	2	10
CSP187_Brazil-AF	Rio de Janeiro	1	1	1	1	2	1	1	2	1	1	2	1	2	2	2	2	2	2	2	10
CSP188_Brazil-AF	Rio de Janeiro	1	1	1	1	2	1	1	1	2	1	2	1	2	2	2	2	2	2	2	11
CSP189_Brazil-AF	Rio de Janeiro	1	1	1	1	2	1	1	2	2	1	1	1	2	1	4	1	2	2	2	12
CSP190_Brazil-BA	Amazonas	1	1	1	1	2	1	1	1	1	2	2	1	2	1	2	1	2	2	2	2	2	10
CSP191_Brazil-AF	Rio de Janeiro	1	1	1	1	2	1	1	1	2	2	1	2	1	2	1	2	2	2	2	10
CSP192_Brazil-BA	Rondônia	1	1	1	1	2	1	1	2	2	1	1	1	2	2	2	2	2	2	2	2	2	10
CSP193_Brazil-BA	Amazonas	1	1	1	1	2	1	1	1	2	2	1	1	1	1	1	1	2	1	1	10
CSP194_Brazil-BA	Amazonas	1	1	1	1	2	1	1	1	2	2	1	2	1	2	1	2	2	2	2	10
CSP195_Brazil-BA	Amazonas	1	1	1	1	2	1	1	2	2	2	2	1	2	1	5	1	2	2	2	12
CSP196_Brazil-BA	Rondônia	1	1	1	1	2	1	1	1	1	2	2	1	2	1	2	1	2	2	2	3
CSP197_Brazil-BA	Amazonas	1	1	1	1	2	1	1	1	1	1	1	1	1	1	1	1	1	1	1	10
CSP198_Brazil-BA	Amazonas	1	1	1	1	2	1	1	1	1	2	2	1	2	1	2	1	2	2	2	2
CSP200_Brazil-AF	Rio de Janeiro	1	1	1	1	2	1	1	1	2	2	1	1	2	2	2	2	2	2	2	2
CSP201_Brazil-AF	Rio de Janeiro	1	1	1	1	2	1	1	1	1	1	2	2	2	1	2	2	2	2	2	10
CSP202_Brazil-AF	Rio de Janeiro	1	1	1	1	2	1	1	1	2	1	2	2	2	2	2	2	2	2	2	3
CSP203_Brazil-AF	Rio de Janeiro	1	1	1	1	2	1	1	1	2	1	2	2	2	2	2	2	2	2	2	3
CSP204_Brazil-BA	Rondônia	1	1	1	1	2	1	1	1	1	2	2	1	2	1	2	1	2	2	2	2
CSP205_Brazil-AF	Rio de Janeiro	1	1	1	1	2	1	1	1	1	1	1	1	2	1	1	1	1	2	2	2
CSP206_Brazil-AF	Rio de Janeiro	1	1	1	1	2	1	1	1	2	2	1	1	2	1	2	2	2	2	2	2	2	10
CSP207_Brazil-AF	Rio de Janeiro	1	1	1	1	2	1	1	1	2	1	1	1	2	2	2	2	2	2	2	3	2	10
CSP209_Brazil-AF	Rio de Janeiro	1	1	1	1	2	1	1	1	1	1	1	1	1	2	4	1	1	2	2	10	2	10
CSP210_Brazil-BA	Amazonas	1	1	1	1	2	1	1	1	2	2	1	2	1	2	1	2	2	2	2	10
CSP211_Brazil-AF	Rio de Janeiro	1	1	1	1	2	1	1	1	2	1	1	1	1	2	2	2	2	2	6	10
CSP212_Brazil-AF	Rio de Janeiro	1	1	1	1	2	1	1	2	2	2	1	2	2	2	2	2	2	2	6	10
CSP213_Brazil-BA	Rondônia	1	1	1	1	2	1	1	1	1	1	1	1	1	1	1	1	1	1	1	3
CSP214_Brazil-BA	Amazonas	1	1	1	1	2	1	1	1	1	1	2	1	1	1	1	1	1	1	1	10
CSP215_Brazil-AF	Rio de Janeiro	1	1	1	1	2	1	1	1	2	2	2	1	2	2	2	2	2	2	2	3	2	10
CSP216_Venezuela	Venezuela	1	1	1	1	2	1	1	1	2	2	1	2	1	1	1	2	2	2	2	10
CSP217_Brazil-AF	Rio de Janeiro	1	1	1	1	2	1	1	1	1	1	2	2	2	2	2	2	2	2	2	10
CSP218_Brazil-AF	Rio de Janeiro	1	1	1	1	2	1	1	2	2	1	2	2	2	2	1	2	2	2	2	2
CSP219_Brazil-AF	Rio de Janeiro	1	1	1	1	2	1	1	1	1	1	1	2	2	2	2	2	2	2	2	10
CSP220_Brazil-AF	Rio de Janeiro	1	1	1	1	2	1	1	1	2	1	2	2	2	1	1	1	2	2	6	10
CSP221_Brazil-AF	Rio de Janeiro	1	1	1	1	2	1	1	1	2	1	2	1	2	1	2	1	2	2	6	10
CSP222_Brazil-BA	Amazonas	1	1	1	1	2	1	1	1	1	2	2	1	2	1	2	1	2	2	2	2	10
CSP223_Brazil-AF	Rio de Janeiro	1	1	1	1	2	1	1	1	1	2	2	1	1	1	1	1	2	2	2	10
CSP224_Brazil-BA	Rondônia	1	1	1	1	2	1	1	1	2	2	1	2	1	2	1	2	2	2	2	10
CSP226_Brazil-BA	Acre	1	1	1	1	2	1	1	1	2	2	1	2	1	2	1	2	2	2	2	11
CSP227_Brazil-BA	Pará	1	1	1	1	2	1	1	1	2	2	1	1	1	1	1	1	1	2	6	10
CSP228_Burkina_Faso	Burkina Faso	1	1	1	1	2	1	1	1	2	1	1	2	2	1	1	2	1	1	8	10
CSP229_Ivory_Coast	Ivory Coast	1	1	1	1	2	1	1	2	2	2	2	2	2	2	2	1	2	2	6	11
CSP231_Brazil-BA	Amazonas	1	1	1	1	2	1	1	1	2	2	2	2	1	2	1	2	2	2	2	10
CSP232_Brazil-BA	Amazonas	1	1	1	1	2	1	1	1	2	2	2	2	1	2	1	2	2	2	2	10
CSP233_Brazil-AF	Rio de Janeiro	1	1	1	1	2	1	1	1	2	1	2	1	1	1	1	1	1	1	1	10
CSP234_Brazil-AF	Rio de Janeiro	1	1	1	1	2	1	1	1	2	1	2	2	2	2	2	1	2	1	1	10
CSP235_Brazil-BA	Amazonas	1	1	1	1	2	1	1	1	2	2	2	2	1	1	1	2	2	2	2	10
CSP237_Brazil-BA	Amazonas	1	1	1	1	2	1	1	1	1	2	2	2	1	1	1	1	2	2	2	3
CSP238_Brazil-BA	Amazonas	1	1	1	1	2	1	1	1	2	2	1	2	1	2	1	2	2	2	2	10
CSP239_Brazil-BA	Amazonas	1	1	1	1	2	1	1	1	1	1	2	1	1	1	1	1	2	2	2	10
CSP240_Brazil-BA	Amapá	1	1	1	1	2	1	1	1	1	2	2	1	2	1	2	1	1	1	1	10
CSP241_Brazil-BA	Amazonas	1	1	1	1	2	1	1	1	1	2	2	1	1	1	2	1	2	2	1	10
CSP242_Brazil-AF	Rio de Janeiro	1	1	1	1	2	1	1	1	2	2	2	1	1	1	2	1	1	2	2	10
CSP245_Brazil-BA	Amazonas	1	1	1	1	2	1	1	1	2	2	2	2	2	2	2	2	2	2	2	10
CSP247_Brazil-AF	Rio de Janeiro	1	1	1	1	2	1	1	1	1	1	2	1	2	2	2	1	2	2	2	10
CSP249_Brazil-BA	Acre	1	1	1	1	2	1	1	1	2	2	2	2	2	1	1	1	2	2	2	2
CSP250_Brazil-AF	Rio de Janeiro	1	1	1	1	2	1	1	1	2	1	2	1	2	2	2	2	2	2	2	2
1 to 22: Number of nonapeptide repeats
Nonapeptides types:		1		2		3		4		5		6		7		8		9		10		11
		GDRADGQPA		GDRAAGQPA		GDRAAGQAA		GDRADVQPA		GDRAAVQPA		GDRAVGQPA		GDSAAGQPA		GDSAVGQPA		GDSADGQPA		GNGAGGQAA		GDSAGGQAA
		12		13
		GNRAAGQPA		GNSAGGQPA

## Sheet: Haplotypes sequences
Identifier	Haplotypes	BA	AF	NB	total	Polymorphic sites
PVX_119355 Sal-I	DDGDDGDDQGAQGAQGDGDAGDDQGDAGQGDQGADAGQRAADRAAGD
Reference Type	DDGDDGDDQGAQGAQGDGDAGDDQGDAGQGDQGADAGQRAADRAAGD	1	0	0	1	0 (Amapá state-BA)
HCS01	DDGDDGDAQGAQGDQGAGDDGDAQGDDGQGAQGADAGQRAPNGGAGD	18 (13%)	1 (1%)	0	19	20
HCS02	DDGDAGDAQGDQGDQGDGDAGDAQGDAGQGAQGADAGQRAPDRAPGDRAAGQPAGNGAGGQAAGD	0	7	0	7 (10%)	20
HCS03	DDGDDGDDQGDQGDQGDGDDGDDQGDDGQGDQGDDDGQRDPNGGAGD	5 (4%)	0	1 (8%)	6	22
HCS04	DDGDDGDDQGDQGAQGDGDDGDDQGDDGQGDQGDDDGQRDPNGGAGD	5	0	0	5 (4%)	17
HCS05	DDGDDGDDQGDQGDQGDGDDGDDQGDDGQGDQGDDDGQRAPNGGAGD	3	0	0	3 (2%)	23
HCS06	DDGDDGDAQGAQGAQGAGDDGDAQGDDGQGAQGADAGQRAPNGGAGD	3	0	0	3 (2%)	17
HCS07	DDGDAGDAQGDQGDQGDGDAGDAQGDAVQGAQGADAGQRAPDRAPGDRAAGQPAGNGAGGQAAGD	0	2	0	2 (3%)	22
HCS08	DDGDAGDAQGAQGAQGDGDAGDAQGDAGQGAQGADAGQRAPDRAPGDRAAGQPAGNGAGGQAAGD	0	2	0	2 (3%)	15
HCS09	DDGDDGDAQGAQGAQGAGDDGDDQGDDGQGAQGADAGQRAPNGGAGD	2	0	0	2 (1%)	18
HCS10	DDGDDGDAQGDQGAQGAGDAGDAQGDAGQGAQGADAGQRAPDRAAGD	0	2	0	2 (3%)	15
HCS11	DDGDDGDDQGAQGAQGAGDAGDDQGDAGQGDQGADAGQRAPDRAPGD	0	1 (1%)	1 (8%)	2	3
HCS12	DDGDDGDDQGDQGAQGDGDDGDDQGDDGQGDQGADAGQRAADRAAGDRAAGQAAGD	2	0	0	2 (1%)	0
HCS13	DDGDDGDDQGAQGAQGDGDAGDDQGDAGQGDQGADAGQRAPDRAPGNGAGGQAAGD	2	0	0	2 (1%)	2
HCS14	DDGDDGDDQGAQGAQGDGDAGDDQGDAGQGDQGADAGQRAPDRAPGDRAAGQAAGD	2	0	0	2 (1%)	2
HCS15	DDGDDGDDQGAQGAQGDGDAGDDQGDDGQGDQGADAGQRAPDRAAGD	1 (0.7%)	0	1 (8%)	2	6
HCS16	DDGDDGDDQGDQGAQGAGDAGDAQGDAGQGAQGADAGQRAPNGGAGD	0	2	0	2 (3%)	19
HCS17	DDGDDGDDQGDQGAQGDGDDGDDQGDDGQGDQGDDDGQRAPNGGAGD	2	0	0	2 (1%)	16
HCS18	DDGDDGDDQGDQGDQGDGDDGDDQGDAGQGDQGADAGQRAPNGGAGD	2	0	0	2 (1%)	16
HCS19	DDGDDGDDQGDQGDQGDGDDGDDQGDDGQGDQGDDDGQ------------GD	1 (0.7%)	0	1 (8%)	2	17
HCS20	DDGDDGDDQGAQGAQGDGDAGDDQGDAGQGDQGADAGQRAPDRAPGD	1	0	0	1	3
HCS21	DDGDDGDDQGAQGAQGDGDAGDDQGDAGQGDQGADAGQRAPDRAAGD	1	0	0	1	2
HCS22	DDGDAGDAQGAQGAQGAGDAGDAQGDAGQGDQGADAGQRVPDSGAGD	0	0	1	1	16
HCS23	DDGDAGDAQGAQGAQGDGDAGDAQGDAGQGAQGADAGQRAADRAAGDRAAGQPAGNGAGGQAAGD	0	1	0	1	14
HCS24	DDGDAGDAQGAQGAQGDGDAGDDQGDAVQGDQGADAGQRAPNGAPGN	1	0	0	1	12
HCS25	DDGDAGDAQGAQGAQGDGDDGDAQGDDGQGAQGADAGQRAPNGGAGD	1	0	0	1	16
HCS26	DDGDAGDAQGAQGDQGAGDAGDAQGDAGQGAQGADAGQRVPNGGAGD	0	1	0	1	19
HCS27	DDGDAGDAQGAQGDQGAGDDGDDQGDDVQGDQGADDGQRVPNGGAGN	1	0	0	1	22
HCS28	DDGDAGDAQGAQGDQGDGDDGDDQGDDGQGDQGDDAGQRAPNGGAGD	1	0	0	1	19
HCS29	DDGDAGDAQGDQGAQGAGDAGDAQGDDGQGAQGADAGQRAPDRAPGN	0	1	0	1	20
HCS30	DDGDAGDAQGDQGAQGDGDAGDAQGDAGQGAQGADAGQRAPDRAPGDRAAGQPAGNGAGGQAAGD	1	0	0	1	16
HCS31	DDGDAGDAQGDQGAQGDGDDGDDQGDDGQGDQGDDDGQRAPNGGAGD	1	0	0	1	25
HCS32	DDGDAGDAQGDQGDQGAGDAGDAQGDAGQGDQGADAGQRAPDRAPRD	0	1	0	1	19
HCS33	DDGDAGDAQGDQGDQGDGDAGDAQGDAGQGAQGADAGQRAADRAAGDRAAGQPAGNGAGGQAAGD	0	1	0	1	17
HCS34	DDGDAGDAQGDQGDQGDGDAGDAQGDAGQGAQGADAGQRAPDRAAGD	1	0	0	1	18
HCS35	DDGDAGDAQGDQGDQGDGDAGDAQGDAGQGAQGADAGQRAPDRAAGDRAAGQPAGNGAGGQAAGD	0	1	0	1	16
HCS36	DDGDAGDAQGDQGDQGDGDAGDAQGDAGQGAQGADAGQRAPDRAPGDRAAGQPAGNGAGGQAAGD	1	0	0	1	20
HCS37	DDGDAGDAQGDQGDQGDGDAGDAQGDAGQGAQGADAGQRAPDRAPGDRAAGQPAGNGAGGQAAGN	0	1	0	1	18
HCS38	DDGDAGDAQGDQGDQGDGDAGDAQGDAGQGDQGADAGQRAPDRAAGD	0	1	0	1	16
HCS39	DDGDAGDAQGDQGDQGDGDAGDAQGDAVQGAQGADAGQRAPDSGAGDRAAGQPAGNGAGGQAAGD	0	1	0	1	24
HCS40	DDGDAGDAQGDQGDQGDGDAGDAQGDDGQGAQGADAGQRAPDRAPGDRAAGQPAGNGAGGQAAGD	0	1	0	1	22
HCS41	DDGDAGDAQGDQGDQGDGDAGDDQGDDVQGDQGADAGQRAPNGAPGN	0	1	0	1	21
HCS42	DDGDAGDAQGDQGAQGDGDDGDDQGDAGQGAQGADAGQRAPDRAPGD	0	1	0	1	18
HCS43	DDGDAGDDQGAQGAQGDGDDGDDQGDDGQGDQGADAGQRAPNGGAGN	1	0	0	1	17
HCS44	DDGDAGDDQGAQGDQGDGDAGDDQGDAGQGDQGADAGQRVPNGGAGD	0	1	0	1	15
HCS45	DDGDAGDDQGDQGAQGDGDAGDAQGDAGQGAQGADAGQRAPNGGAGD	0	1	0	1	22
HCS46	DDGDAGDDQGDQGAQGDGDDGDDQGDDGQGDQGDDDGQRAPNGGAGD	1	0	0	1	17
HCS47	DDGDAGDDQGDQGAQGDGDDGDDQGDDGQGDQGDDDGQRDPNGGAGD	1	0	0	1	22
HCS48	DDGDAGDDQGDQGDQGDGDAGDAQGDAGQGAQGADAGQRAADRAAGDRAAGQPAGNGAGGQAAGD	0	1	0	1	13
HCS49	DDGDAGDDQGDQGDQGDGDDGDDQGDDGQGAQGDDDGQRDPNGAAGD	1	0	0	1	22
HCS50	DDGDDGDAQGAQGAQGAGDAGDAQGDAGQGAQGADAGQRAPNGGAGD	1	0	0	1	21
HCS51	DDGDDGDAQGAQGAQGAGDAGDAQGDAGQGDQGADAGQRAPDRAPGD	0	0	1	1	12
HCS52	DDGDDGDAQGAQGAQGAGDAGDDQGDAGQGDQGADAGQRVPNGGAGD	1	0	0	1	13
HCS53	DDGDDGDAQGAQGAQGAGDAGDDQGDDGQGDQGADAGQRAPDRAPGD	1	0	0	1	9
HCS54	DDGDDGDAQGAQGAQGAGDDGDDQGDAGQGDQGADAGQRVPNGGAGD	0	1	0	1	17
HCS55	DDGDDGDAQGAQGAQGDGDAGDAQGDAGQGAQGADAGQRAPDRAAGDRAAGQPAGNGAGGQAAGD	0	1	0	1	14
HCS56	DDGDDGDAQGAQGAQGDGDAGDAQGDAGQGDQGADAGQRAPNGGAGD	0	1	0	1	25
HCS57	DDGDDGDAQGAQGAQGDGDAGDDQGDAGQGDQGADAGQRAPNGGAGD	1	0	0	1	11
HCS58	DDGDDGDAQGAQGAQGDGDDGDDQGDAGQGDQGDDAGQRAPNGGAGD	0	1	0	1	16
HCS59	DDGDDGDAQGAQGAQGDGDDGDDQGDDGQGDQGADAGQRAPNGGARN	1	0	0	1	24
HCS60	DDGDDGDAQGAQGAQGDGDDGDDQGDDVQGDQGDDDGQRDPNGGARD	1	0	0	1	24
HCS61	DDGDDGDAQGAQGDQGAGDAGDAQGDAGQGAQGADAGQRAPDRAAGDRAAGQPAGNGAGGQAAGD	0	1	0	1	14
HCS62	DDGDDGDAQGAQGDQGAGDAGDAQGDAGQGDQGADAGQRAPDRAARD	0	0	1	1	11
HCS63	DDGDDGDAQGAQGDQGAGDDGDAQGDDGQGAQGADAGQRAPDSGARD	1	0	0	1	20
HCS64	DDGDDGDAQGAQGDQGAGDDGDAQGDDGQGAQGADDGQRAPNGGAGD	1	0	0	1	21
HCS65	DDGDDGDAQGAQGDQGAGDDGDAQGDDGQGAQGDDAGQRAPNGGAGD	1	0	0	1	21
HCS66	DDGDDGDAQGAQGDQGAGDDGDAQGDDGQGDQGADAGQSVPNGGAGD	1	0	0	1	24
HCS67	DDGDDGDAQGAQGDQGAGDDGDDQGDDGQGAQGADAGQRAPNGGAGD	0	0	1	1	23
HCS68	DDGDDGDAQGDQGDQGDGDAGDAQGDAGQGAQGADAGQRAPDRAPGD	0	1	0	1	16
HCS69	DDGDDGDAQGAQGDQGDGDAGDAQGDAGQGAQGADAGQRAPDRAPGNGAGGQAAGD	0	1	0	1	15
HCS70	DDGDDGDAQGAQGDQGDGDAGDAQGDAGQGAQGADAGQRAPDRAPGDRAAGQPAGNGAGGQAAGD	0	1	0	1	15
HCS71	DDGDDGDAQGAQGDQGDGDAGDAQGDAGQGAQGADAGQRAPNGGARN	1	0	0	1	19
HCS72	DDGDDGDAQGAQGDQGDGDAGDAQGDAGQGAQGDDAGQRAPDRAPGD	0	1	0	1	16
HCS73	DDGDDGDAQGAQGDQGDGDAGDDQGDAGQGAQGADAGQRAPDRAPGDRAAGQPAGNGAGGQAAGD	0	1	0	1	15
HCS74	DDGDDGDAQGAQGDQGDGDDGDDQGDDGQGDQGADDGQRDPNGGARD	1	0	0	1	22
HCS75	DDGDDGDAQGAQGDQGDGDDGDDQGDDGQGDQGDDAGQRVPNGGAGD	1	0	0	1	19
HCS76	DDGDDGDAQGAQGDQGDGDDGDDQGDDGQGDQGDDDGQRAPNGGAGD	1	0	0	1	18
HCS77	DDGDDGDAQGAQGDQGDGDDGDDQGDDVQGDQGADAGQRAPNGGARN	1	0	0	1	22
HCS78	DDGDDGDAQGDQGAQGAGDAGDAQGDAGQGAQGADAGQSAPNGGARD	0	1	0	1	24
HCS79	DDGDDGDAQGDQGAQGAGDAGDAQGDAGQGDQGADDGQRDPNGGAGD	0	1	0	1	17
HCS80	DDGDDGDAQGDQGAQGAGDAGDAQGDAVQGDQGADAGQSDPDRAAGD	0	0	1	1	17
HCS81	DDGDDGDAQGDQGAQGAGDAGDDQGDDGQGDQGADAGQRVPNGGAGD	0	1	0	1	20
HCS82	DDGDDGDAQGDQGAQGDGDAGDAQGDAGQGAQGADAGQRAPDRAPGD	0	1	0	1	16
HCS83	DDGDDGDAQGDQGAQGDGDAGDAQGDAGQGAQGADAGQRAPDSGAGD	0	1	0	1	19
HCS84	DDGDDGDAQGDQGAQGDGDAGDDQGDAGQGDQGADAGQRVPNGGAGD	0	1	0	1	13
HCS85	DDGDDGDAQGDQGAQGDGDDGDDQGDDGQGDQGDDDGQRDPNGGAGD	0	1	0	1	22
HCS86	DDGDDGDAQGDQGDQGAGDAGDDQGDDGQGAQGDDDGQSVPNGGAGD	0	0	1	1	23
HCS87	DDGDDGDAQGDQGDQGAGDDGDAQGDAVQGDQGADDGQSVPNGGARD	0	1	0	1	26
HCS88	DDGDDGDAQGDQGDQGAGDDGDAQGDDGQGDQGADAGQRAPNGGAGD	1	0	0	1	18
HCS89	DDGDDGDAQGDQGDQGAGDDGDDQGDDGQGAQGADAGQRAPDRAAGD	1	0	0	1	13
HCS90	DDGDDGDAQGDQGDQGAGDDGDDQGDDGQGDQGADAGQRAPNGGAGD	1	0	0	1	16
HCS91	DDGDDGDAQGDQGDQGDGDAGDAQGDAGQGAQGADAGQRAPDRAAGD	0	1	0	1	18
HCS92	DDGDDGDAQGDQGDQGDGDAGDAQGDAGQGAQGADAGQRAPDRAAGDRAAGQPAGNGAGGQAAGD	0	1	0	1	17
HCS93	DDGDDGDAQGDQGDQGDGDAGDAQGDAGQGAQGADAGQRAPDSGAGDRAAGQPAGNGAGGQAAGD	0	1	0	1	18
HCS94	DDGDDGDAQGDQGDQGDGDAGDAQGDDVQGAQGDDDGQSAPNGGAGN	1	0	0	1	25
HCS95	DDGDDGDAQGDQGDQGDGDAGDDQGDDGQGDQGDDDGQRDPNGGAGD	1	0	0	1	19
HCS96	DDGDDGDAQGDQGDQGDGDDGDAQGDAGQGAQGADAGQRVPNGGAGD	0	1	0	1	16
HCS97	DDGDDGDAQGDQGDQGDGDDGDDQGDDGQGDQGDDDGQRDPNGGAGD	1	0	0	1	27
HCS98	DDGDDGDDQGAQGAQGAGDAGDAQGDAGQGAQGADAGQRAANGGAGD	0	1	0	1	14
HCS99	DDGDDGDDQGAQGAQGAGDAGDAQGDAGQGAQGADAGQRAPNGGAGD	0	1	0	1	14
HCS100	DDGDDGDDQGAQGAQGAGDAGDDQGDAGQGDQGADAGQRAPDRAAGD	1	0	0	1	9
HCS101	DDGDDGDDQGAQGAQGAGDDGDAQGDDGQGAQGDDDGQRDPNSGPGD	0	0	1	1	23
HCS102	DDGDDGDDQGAQGAQGAGDDGDDQGDDGQGDQGADAGQRAPDRAAGD	1	0	0	1	9
HCS103	DDGDDGDDQGAQGAQGDGDAGDDQGDAGQGAQGADAGQRAADRAARD	1	0	0	1	8
HCS104	DDGDDGDDQGAQGAQGDGDAGDDQGDAGQGDQGADAGQRAPDRAAGD	1	0	0	1	7
HCS105	DDGDDGDDQGAQGAQGDGDAGDDQGDAGQGDQGADAGQRAPDRAARD	1	0	0	1	6
HCS106	DDGDDGDDQGAQGAQGDGDAGDDQGDAGQGDQGADAGQRAPDRAPGDRAAGQPAGNGAGGQAAGD	1	0	0	1	6
HCS107	DDGDDGDDQGAQGAQGDGDAGDDQGDAGQGDQGADAGQRAPDRGAGD	0	1	0	1	10
HCS108	DDGDDGDDQGAQGAQGDGDAGDDQGDAGQGDQGADAGQRAPNRAPGD	1	0	0	1	4
HCS109	DDGDDGDDQGAQGAQGDGDAGDDQGDAGQGDQGADAGQRAPNRAPGNGAGGQAAGD	1	0	0	1	3
HCS110	DDGDDGDDQGAQGAQGDGDAGDDQGDAGQGDQGDDAGQ-------------GD	0	0	1	1	2
HCS111	DDGDDGDDQGAQGAQGDGDAGDDQGDAGQGDQGDDDGQRDPNGGAGD	1	0	0	1	18
HCS112	DDGDDGDDQGAQGAQGDGDAGDDQGDDGQGDQGADAGQRAPDRAPGD	1	0	0	1	4
HCS113	DDGDDGDDQGAQGAQGDGDAGDDQGDDGQGDQGADAGQRAPNGGAGD	1	0	0	1	11
HCS114	DDGDDGDDQGAQGAQGDGDDGDAQGDAGQGDQGADAGQSVPNGGAGD	1	0	0	1	12
HCS115	DDGDDGDDQGAQGAQGDGDDGDAQGDDGQGAQGADAGQRAADRAAGD	1	0	0	1	8
HCS116	DDGDDGDDQGAQGAQGDGDDGDAQGDDGQGDQGADAGQRAPNGGAGD	1	0	0	1	11
HCS117	DDGDDGDDQGAQGAQGDGDDGDDQGDAGQGAQGADAGQSAPDRAPGD	1	0	0	1	13
HCS118	DDGDDGDDQGAQGAQGDGDDGDDQGDAGQGDQGADAGQRDPNGGAGD	1	0	0	1	17
HCS119	DDGDDGDDQGAQGAQGDGDDGDDQGDDGQGDQGADAGQRAPNGGAGD	0	1	0	1	12
HCS120	DDGDDGDDQGAQGAQGDGDDGDDQGDDGQGDQGADAGQRDPNGGAGD	1	0	0	1	13
HCS121	DDGDDGDDQGAQGAQGDGDDGDDQGDDGQGDQGADDGQRAPNGGAGD	1	0	0	1	16
HCS122	DDGDDGDDQGAQGAQGDGDDGDDQGDDGQGDQGDDAGQRAPDRAPGD	1	0	0	1	6
HCS123	DDGDDGDDQGAQGAQGDGDDGDDQGDDGQGDQGDDAGQRAPNGGARN	1	0	0	1	12
HCS124	DDGDDGDDQGAQGAQGDGDDGDDQGDDGQGDQGDDDGQRDPDRAAGD	1	0	0	1	15
HCS125	DDGDDGDDQGAQGDQGAGDDGDAQGDDGQGAQGADAGQRAPNGGAGD	0	1	0	1	18
HCS126	DDGDDGDDQGAQGDQGAGDDGDDQGDDGQGAQGADAGQRAPNGGAGD	1	0	0	1	18
HCS127	DDGDDGDDQGAQGDQGDGDAGDDQGDDGQGDQGDDDGQRDPNGGAGD	0	1	0	1	18
HCS128	DDGDDGDDQGDQGAQGAGDAGDAQGDAGQGAQGADAGQRAPDRAAGD	0	1	0	1	17
HCS129	DDGDDGDDQGDQGAQGAGDAGDAQGDDGQGAQGADAGQRAPNGGAGD	0	1	0	1	22
HCS130	DDGDDGDDQGDQGAQGAGDAGDDQGDAGQGAQGADAGQRAPNGGAGD	0	1	0	1	13
HCS131	DDGDDGDDQGDQGAQGAGDDGDDQGDAGQGAQGADDGQRAPNGGAGD	1	0	0	1	20
HCS132	DDGDDGDDQGDQGAQGAGDDGDDQGDAGQGDQGDDAGQRAPNGAAGD	1	0	0	1	15
HCS133	DDGDDGDDQGDQGAQGDGDAGDAQGDAGQGAQGADAGQRAPNGGAGD	0	1	0	1	20
HCS134	DDGDDGDDQGDQGAQGDGDAGDAQGDAGQGDQGADAGQRAPNGGAGN	0	1	0	1	17
HCS135	DDGDDGDDQGDQGAQGDGDAGDDQGDDGQGDQGADAGQSVPDRAAGD	0	1	0	1	16
HCS136	DDGDDGDDQGDQGAQGDGDDGDDQGDDGQGDQGADAGQRAPNGGAGD	1	0	0	1	11
HCS137	DDGDDGDDQGDQGAQGDGDDGDDQGDDGQGDQGADAGQRDPNGGAGD	1	0	0	1	18
HCS138	DDGDDGDDQGDQGAQGDGDDGDDQGDDGQGDQGDDAGQRDPNGGAGD	1	0	0	1	15
HCS139	DDGDDGDDQGDQGAQGDGDDGDDQGDDGQGDQGDDDGQRAPNGGAGN	1	0	0	1	15
HCS140	DDGDDGDDQGDQGDQGAGDAGDAQGDAGQGAQGADAGQRAPDRAAGDRAAGQPAGNGAGGQAAGD	0	1	0	1	18
HCS141	DDGDDGDDQGDQGDQGAGDAGDAQGDAGQGAQGADAGQRAPNGGAGD	0	1	0	1	22
HCS142	DDGDDGDDQGDQGDQGAGDAGDDQGDAGQGDQGADDGQRAPNGAAGD	1	0	0	1	21
HCS143	DDGDDGDDQGDQGDQGAGDAGDDQGDDGQGDQGADAGQSAPNGGAGD	0	1	0	1	21
HCS144	DDGDDGDDQGDQGDQGAGDAGDDQGDDGQGDQGDDDGQ--------------GD	1	0	0	1	13
HCS145	DDGDDGDDQGDQGDQGDGDAGDDQGDDGQGDQGDDAGQRAADRAPGD	0	1	0	1	15
HCS146	DDGDDGDDQGDQGDQGDGDAGDDQGDDVQGDQGDDDGQRVPNGGARD	1	0	0	1	24
HCS147	DDGDDGDDQGDQGDQGDGDAGDDQGDDVQGDQGDDDGQSDPNGGAGD	1	0	0	1	25
HCS148	DDGDDGDDQGDQGDQGDGDDGDAQGDAGQGDQGADAGQSAPNGGAGD	1	0	0	1	21
HCS149	DDGDDGDDQGDQGDQGDGDDGDAQGDDVQGDQGDDAGQRAPNGGAGDRAAGQPAGNGAGGQAAGD	0	1	0	1	23
HCS150	DDGDDGDDQGDQGDQGDGDDGDDQGDAGQGDQGADAGQRAANGGAGD	1	0	0	1	16
HCS151	DDGDDGDDQGDQGDQGDGDDGDDQGDDGQGAQGADAGQRAPDSGAGD	1	0	0	1	19
HCS152	DDGDDGDDQGDQGDQGDGDDGDDQGDDGQGAQGADDGQRVPNGAAGD	1	0	0	1	22
HCS153	DDGDDGDDQGDQGDQGDGDDGDDQGDDGQGDQGADAGQ--------------GD	1	0	0	1	16
HCS154	DDGDDGDDQGDQGDQGDGDDGDDQGDDGQGDQGADAGQRAPNGAAGD	1	0	0	1	20
HCS155	DDGDDGDDQGDQGDQGDGDDGDDQGDDGQGDQGADAGQRVPNGGAGD	1	0	0	1	20
HCS156	DDGDDGDDQGDQGDQGDGDDGDDQGDDGQGDQGADAGQSAA---------GD	1	0	0	1	20
HCS157	DDGDDGDDQGDQGDQGDGDDGDDQGDDGQGDQGADDGQ--------------GD	1	0	0	1	16
HCS158	DDGDDGDDQGDQGDQGDGDDGDDQGDDGQGDQGADDGQRAPNGGAGD	1	0	0	1	20
HCS159	DDGDDGDDQGDQGDQGDGDDGDDQGDDGQGDQGDDAGQ--------------GD	1	0	0	1	18
HCS160	DDGDDGDDQGDQGDQGDGDDGDDQGDDGQGDQGDDDGQRAANGGAGD	1	0	0	1	19
HCS161	DDGDDGDDQGDQGDQGDGDDGDDQGDDGQGDQGDDDGQRAPDRAAGD	1	0	0	1	17
HCS162	DDGDDGDDQGDQGDQGDGDDGDDQGDDGQGDQGDDDGQRAPNGAAGD	1	0	0	1	21
HCS163	DDGDDGDDQGDQGDQGDGDDGDDQGDDGQGDQGDDDGQRAPNGGARD	1	0	0	1	21
HCS164	DDGDDGDDQGDQGDQGDGDDGDDQGDDGQGDQGDDDGQRDPDRAAGD	1	0	0	1	16
HCS165	DDGDDGDDQGDQGDQGDGDDGDDQGDDGQGDQGDDDGQRDPNGAAGD	1	0	0	1	22
HCS166	DDGDDGDDQGAQGAQGDGDAGDDQGDAGQGDQGADAGQRAPDRAAGD	1	0	0	1	5
HCS167	DDGDDGDDQGAQGAQGDGDAGDDQGDAGQGDQGADAGQRAPDRAPGD	1	0	0	1	4
HCS168	DDGDDGDDQGAQGAQGDGDAGDDQGDAGQGDQGADAGQRAPDRAPGD	1	0	0	1	6
	synonymous polymorphisms in blue
	nonsynonymous polymorphisms in red
	Dashed lines indicate deletion of polymorphic sites
